# Supplementary material for: Trop2 Forms a Stable Dimer with Significant Structural Differences within the Membrane-Distal Region as Compared to EpCAM
Source: Int J Mol Sci. 2021 Sep 30;22(19):10640. doi: 10.3390/ijms221910640 (PMC8508679; doi:10.3390/ijms221910640)
Supplement: Supplementary file 1 [file ijms-22-10640-s001.zip]

Archive with 1 entries (1 files):
- ijms-1362493-supplementary.pdf
